# Supplementary material for: Astrocytes distress triggers brain pathology through induction of δ secretase in a murine model of Alzheimer’s disease
Source: Nat Commun. 2025 Oct 31;16:9653. doi: 10.1038/s41467-025-65536-y (PMC12578805; doi:10.1038/s41467-025-65536-y)
Supplement: Supplementary file 4 — Source Data [file 41467_2025_65536_MOESM4_ESM.xlsx]

## Sheet: 1a
24h		48h
WT -Ab	WT +Ab	WT -Ab	WT +Ab
1.05444	1.15551	1.244	1.45
0.927445	1.16444	1.052	1.823
1.04325	1.54465	1.018	1.593
0.980171	1.44903	1.073	2.2348
0.83644	0.55901	0.7	1.7498
0.90999	1.44703	0.9813	2.1831
1.30997	1.29019	0.8256
1.00293	1.23439	1.2344
0.9934	2.3236
0.922	1.5828
1.0918	2.0482

## Sheet: 1b
Ab40					Ab42
WT	S2 KO	WT APP	S2 KO APP		WT	S2 KO	WT APP	S2 KO APP
407.301	324.507	28225.6	23626.6		0	0	2516.3	2181.78
440.495	287.977	25427.9	23245.3		3.2807	0	2512.65	2306.77
448.392	299.555	29618.2	22902.8		0	0	2860.25	2108
457.536	411.402	30564.3	26845.1		0	0	2735.66	2286.17
651.864	688.686	35087	10407.7		0	42.4744	3268.4	515.943
596.027	548.894	25600.2	9593.51		0	34.3586	2301.72	442.265
1095.63	648.94	25345.7	12020		59.2985	35.7193	1306.94	617.584
1173.06	587.832	22949.3	10504.6		76.3284	35.708	1669.62	576.284
1483.01	684.526	20693.5	11546		97.1526	38.1533	1508.91	690.532
918.149	701.42	23021.5	12533.4		57.5124	40.7961	1688.66	742.556
811.367	811.427	18449	8405.21		49.9231	97.3724	1387.78	475.664
1076.08	939.992	21873.8	11777		65.8668	83.8309	1687.86	702.457
1885.21	959.097	36500.1	14775.4		118.16	57.3026	2215.5	843.469
1591.31	799.092	21279.5	10250.9		115.709	55.8763	1348.68	586.449
1230.67	671.592	16170.3	10606.8		79.0469	50.995	882.106	664.581
1103.49		14290.8			60.5624		860.292
941.286		12208			56.5722		704.695

## Sheet: 1d
WT	KO	ctrl
310.48	761.666	0
511.763	447.999	1.23287
282.407	452.166	19.6371
330.186	295.512
353.583	544.888
420.59	433.016
227.582	317.601
290.179	577.243

## Sheet: 1e
WT -Ab	WT +Ab	KO -Ab	KO+Ab
106.634	165.043	98.5278	171.802
86.7108	129.095	85.2303	234.205
106.655	164.131	135.136	202.969
		103.803	199.539

## Sheet: 1f
lysosome number			lysosome intensity
WT	KO		WT	KO
0.868	0.851		0.8938	0.4866
0.923	0.44		0.9381	0.6026
0.909	0.68		1.126	0.4959
0.937	0.686		0.9362	0.5799
0.697	0.501		0.9268	0.404
0.597	0.614		0.7205	0.5563
0.488	0.397		0.761	0.5435
0.545	0.593		0.7069	0.4832
0.563	0.601		0.655	0.4969
0.719	0.567		0.5796	0.5488
0.574	0.615		0.4635	0.536
0.826	0.877		0.5775
0.645	0.826		0.6519

## Sheet: 1g
24h			48h
WT	KO		WT	KO
0.74	0.7		0.66	0.43
0.85	1		0.71	0.82
0.85	0.76		0.8	0.46
0.89	0.79		0.8	0.67
0.88	0.71		0.94	0.32
0.95	0.78		0.91	0.49
0.71	0.77		0.35	0.4
0.77	0.85		0.43	0.32
0.7	0.45		0.43	0.31
0.6	0.47		0.32	0.4
0.67	0.65		0.32	0.6
0.77	0.64		0.46	0.32
0.82	0.63		0.45	0.33
0.79	0.61		0.55	0.38
0.79	0.71		0.59	0.32
0.93	0.64		0.58	0.29
0.77	0.76		0.43	0.45
0.85	0.7		0.33	0.31
1.04	0.76		0.5	0.35
0.94			0.43
0.89			0.51

## Sheet: 1h
ponceau
cl Casp3
ponceau

## Sheet: 1i
cl PARP					cl Casp3
WT +Ab	WT -Ab	KO+Ab	KO -Ab		WT -Ab	WT +Ab	KO -Ab	KO+Ab
2.109	1.034	2.811	0.885		0.679144	11.3787	2.06251	11.6863
2.573	1.024	2.879	0.887		1.29578	9.11691	1.22583	7.60522
2.425	0.943	2.744	1.052		1.02508	10.652	1.31341	9.91092
3.197	0.514	2.212	0.797		0.111357	14.1949	1.69437	4.52475
3.856	1.08	4.461	1.375		1.42809	14.0844	2.51621	13.5385
3.721	1.406	5.109	0.768		1.46056	7.20489	3.08876	18.303
2.118	1.244	2.947	0.6		1.46101	8.09854	2.46579	14.0581
2.347	1.03	3.817	0.906		0.748551	6.40473	3.39225	15.8825
3.84	0.726	4.77	1.229		0.790433	4.18641	0.155015	25.9901
		4.703					0.327576	31.3892
							0.212688	44.0545

## Sheet: 1j
Ctr	AD
0.875333	1.38239
1.2818	2.72082
0.709176	2.49215
0.44635	1.40855
2.4301	0.958754
1.82929	1.55542
0.533353	3.14061
0.746229	1.82931
1.02622	1.30937
1.55075	1.44784

## Sheet: 2a
12w		16w		19w		25w		28w		32w		39w
WT	S2KO	WT	S2KO	WT	S2KO	WT	S2KO	WT	S2KO	WT	S2KO	WT	S2KO
7.27096	39.0191	4.7484	28.3247	7.03644	47.4015	10.45	84.0493	6.31189	291.976	3.78241	125.1	6.07804	96.9294
1.84047	26.9105	7.00999	27.2434	19.1753	29.4659	9.2817	47.6122	17.2553	75.5483	6.53023	92.0329	9.12963	367.048
7.52601	22.2866	15.0491	15.787	8.96344	72.5216	20.7931	66.8133	18.8979	51.2942	6.5182	60.6043	5.26973	199.116
4.72983	6.02373					33.1532	127.475	15.5513	62.3316	6.51217	144.972	9.01094	241.204
7.131						6.65399	91.0004	16.5505	241.084	12.6187	301.429	2.69399	110.65
								9.82339	118.401		66.7164
								9.63927

[truncated: 84 more sheets: 2b, 2c, 2d, 2e, 2f, 2h, 2j, 3a, 3b, 3c, 3d, 3f, 4a, 4b, 4c, 4d, 4e, 4f, 5a, 5b …]
